# Supplementary material for: One-Step Electrochemical Fabrication of Poly O-cresolphthalein Complexone and Electrochemically Reduced Graphene Oxide Modified Electrode for Detection of Nitrofurantoin
Source: Sensors (Basel). 2026 Jun 9;26(12):3682. doi: 10.3390/s26123682 (PMC13307319; doi:10.3390/s26123682)
Supplement: Supplementary file 1 [file sensors-26-03682-s001.zip]

Archive with 1 entries (1 files):
- sensors-4335262-supplementary.pdf
